# Supplementary material for: Unveiling a Disease Complex Threatening Fig (Ficus carica L.) Cultivation in Southern Italy
Source: Plants (Basel). 2025 Sep 15;14(18):2865. doi: 10.3390/plants14182865 (PMC12473328; doi:10.3390/plants14182865)
Supplement: Supplementary file 1 [file plants-14-02865-s001.zip]

Archive with 1 entries (1 files):
- plants-3859317-supplementary.pdf
